# Supplementary material for: Adaptation of hippocampal spatial and contextual representations to task structure
Source: Sci Adv. 2025 Nov 14;11(46):eadu4899. doi: 10.1126/sciadv.adu4899 (PMC12617488; doi:10.1126/sciadv.adu4899)
Supplement: Supplementary file 2 — Table S1 [file sciadv.adu4899_table_s1.zip]

Archive with 1 entries (1 files):
- adu4899_table_s1.xlsx
