# Supplementary material for: Adaptation of hippocampal spatial and contextual representations to task structure
Source: Sci Adv. 2025 Nov 14;11(46):eadu4899. doi: 10.1126/sciadv.adu4899 (PMC12617488; doi:10.1126/sciadv.adu4899)
Supplement: Supplementary file 2 — Table S1 [file sciadv.adu4899_table_s1.zip › adu4899_table_s1.xlsx]

## Sheet: AllFigs
panel		test		p	note
Fig. 1F	Left	Wilcoxon test		0.011	in both conditions
	Right, top	2-way repeated measures (RM) ANOVA	performance (perf)	< 0.001
			corridor (corr)	< 0.001
			perf x corr	0.001
	Right, bottom	2-way RM ANOVA	perf	< 0.001
			corr	< 0.001
			perf x corr	< 0.001
Fig. 1G		Wilcoxon test		0.011	in all 4 conditions
Fig. 1H	Color, lick index	2-way RM ANOVA	perf	0.004
			corr	< 0.001
			perf x corr	< 0.001
	Color, speed index	2-way RM ANOVA	perf	0.264
			corr	< 0.001
			perf x corr	0.003
	Pattern, lick index		perf	0.571
			corr	< 0.001
			perf x corr	< 0.001
	Pattern, speed index		perf	0.376
			corr	< 0.001
			perf x corr	0.002
Fig 3B		2-way RM ANOVA	perf	0.402
			corr	0.154
			perf x corr	0.024
Fig. 3E		2-way RM ANOVA	perf	0.005
			corr	<0.001
			perf x corr	0.079
Fig. 3H		2-way RM ANOVA	perf	0.039
			corr	0.463
			perf x corr	0.281
Fig. 3K		2-way RM ANOVA	perf	<0.001
			corr	0.024
			perf x corr	0.263
Fig. 3I		3-way RM ANOVA	perf	0.084
			corr	0.346
			zone	0.001
			perf x zone	0.008
			other interactions	n.s.
Fig. 3L		3-way RM ANOVA	perf	<0.001
			corr	0.076
			zone	<0.001
			perf x zone	<0.001
			other interactions	n.s.
Fig. 4C-G		2-way RM ANOVA	perf	0.01
			zone	0.001	first and last 10 bins
			perf x zone	0.022
Fig. 4C		Tukey’s post hoc test		0.583	first vs last 10 spatial bins in LOW
Fig. 4G		Tukey’s post hoc test		0.004	first vs last 10 spatial bins in HIGH
Fig. 4D-H		2-way RM ANOVA	perf	0.001
			zone	<0.001	first and last 10 bins
			perf x zone	<0.001
Fig. 5C	tuned	2-way RM ANOVA	perf	0.018
			corr	0.008
			perf x corr	0.045
	selective	2-way RM ANOVA	perf	0.004
			corr	0.004
			perf x corr	0.089
Fig. 5G		Chi-square test		<0.001
Fig. 6E	top, unrewarded	Wilcoxon test		p<0.001	n=669, with r > 1Hz both before and after the Switch
	top, rewarded	Wilcoxon test		p<0.001	n=815, with r > 1Hz both before and after the Switch
	bottom	2-way RM ANOVA	switch	0.066	before vs. after
			corr	0.063
			switch x corr	0.819
Fig. 6F	top	Wilcoxon test		p<0.001	n=1160, cells with an average firing rate > 1Hz in either U or R both before and after Switch
	bottom	2-way RM ANOVA	switch	0.047	before vs. after
			corr	0.221
			switch x corr	0.184
Fig. 6K		RM ANOVA		0.052	mean correlation values
		post hoc Tukey’s test		0.045	before vs before-after
		post hoc Tukey’s test		0.245	before vs after
		post hoc Tukey’s test		0.426	after vs before-after
Fig. 6N		RM ANOVA		0.004	mean correlation values
		post hoc Tukey’s test		0.003	before vs before-after
		post hoc Tukey’s test		0.144	before vs after
		post hoc Tukey’s test		0.036	after vs before-after
Fig. 7E	top, striped	Wilcoxon test		p<0.001	n=810, with r > 1Hz both before and after the Reversal
	top, checked	Wilcoxon test		p<0.001	n=724, with r > 1Hz both before and after the Reversal
	bottom	2-way RM ANOVA	reversal	0.021	before vs. after
			corr	0.006
			reversal x corr	0.4
Fig. 7F	top	Wilcoxon test		p<0.001	n=1182, cells with an average firing rate > 1Hz in either striped or checked both before and after Reversal
	bottom	2-way RM ANOVA	reversal	0.012	before vs. after
			corr	0.105
			reversal x corr	0.107
Fig. 7K		RM ANOVA		0.001	mean correlation values
		post hoc Tukey’s test		0.001	before vs before-after
		post hoc Tukey’s test		0.032	before vs after
		post hoc Tukey’s test		0.068	after vs before-after
Fig. 7N		RM ANOVA		<0.001	mean correlation values
		post hoc Tukey’s test		<0.001	before vs before-after
		post hoc Tukey’s test		0.002	before vs after
		post hoc Tukey’s test		0.32	after vs before-after
Fig. S4B		2-way RM ANOVA	perf	0.019
			corr	0.673
			perf x corr	0.326
Fig. S4E		2-way RM ANOVA	perf	0.01
			corr	0.006
			perf x corr	0.003
Fig. S4F		3-way RM ANOVA	perf	0.03
			corr	0.009
			zone	<0.001
			perf x corr	0.013
			perf x zone	<0.001
			corr x zone	0.008
			perf x corr x zone	0.085
Fig. S4I		2-way RM ANOVA	perf	0.047
			zone	0.01	first and last 10 bins
			perf x zone	0.004
